# Supplementary material for: Effect of Growth Temperature and Atmosphere Exposure Time on Impurity Incorporation in Sputtered Mg, Al, and Ca Thin Films
Source: Materials (Basel). 2023 Jan 1;16(1):414. doi: 10.3390/ma16010414 (PMC9822154; doi:10.3390/ma16010414)
Supplement: Supplementary file 1 [file materials-16-00414-s001.zip]

Archive with 1 entries (1 files):
- materials-2050249-supplementary.pdf
